# Supplementary material for: Plant-Derived Molecule 4-Methylumbelliferone Suppresses FcεRI-Mediated Mast Cell Activation and Allergic Inflammation
Source: Molecules. 2022 Feb 27;27(5):1577. doi: 10.3390/molecules27051577 (PMC8912031; doi:10.3390/molecules27051577)
Supplement: Supplementary file 1 [file molecules-27-01577-s001.zip]

Archive with 2 entries (2 files):
- Figure S1 The cell surface FcRI receptor genes in mast cells is not changed by 4-MU treatment.pdf
- Table S1 Sequences of primers used in real-time RT-qPCR.pdf
